# Supplementary material for: Pharmacologic Inhibition of Host Phosphodiesterase-4 Improves Isoniazid-Mediated Clearance of Mycobacterium tuberculosis
Source: Front Immunol. 2016 Jun 17;7:238. doi: 10.3389/fimmu.2016.00238 (PMC4911353; doi:10.3389/fimmu.2016.00238)
Supplement: Table S1 — List of SDEGs associated with TNF-α, lung inflammation, Il-17, and Ifn signaling networks/pathways. [file table_1.xls]

## Sheet: Sheet1
1. TNF-a regulon network				2. Lung inflammation network				3. IL17 interaction network				4. Canonical IFN signaling pathway
Symbol	Untreated	CC-11050		Symbol	Untreated	CC-11050		Symbol	Untreated	CC-11050		Symbol	Untreated	CC-11050
Abcb1b	1.40959	0		ABL1	-1.07752	0		ACTB	1.03006	0		IFNG	4.99004	0
ABCC1	1.08152	0		ACO2	-1.19962	0		CCL13	3.0353	0		TAP1	3.70688	0
ABCC3	-1.2506	0		ACTB	1.03006	0		CCL2	1.8451	0		OAS1	3.54846	0
ABCD2	-1.40295	0		ADORA2A	1.26606	0		CCL5	2.22995	0		STAT1	3.52145	0
ABCG2	-1.19835	0		AGER	-1.14447	0		CSF2	1.18238	0		PSMB8	3.07458	0
ABR	1.25366	0		AGTR1	-1.44615	0		EDIL3	-1.64418	0		IFIT3	2.34919	0
ABTB2	1.16866	0		AHR	-1.26456	0		ENTPD1	-1.10458	1.14854		STAT2	2.31423	0
ACADM	-1.27378	0		ALDH2	-1.26223	0		HMGB1	1.2526	-1.13469		SOCS1	2.28143	0
ACE	-1.29586	1.16656		ANGPT1	-1.42953	0		HSPB8	-1.24259	1.32243		IRF1	2.15607	0
ACOX1	-1.15572	0		ANXA3	-1.16051	0		IFNG	4.99004	0		TC-PTP	1.5789	0
ACSL1	1.34774	0		ATF3	1.66359	0		IL10	1.22561	0		IRF9	1.45451	0
ADAM8	1.28555	0		BAX	1.19795	0		IL16	-1.12209	0		JAK2	1.44717	0
ADAMTS5	-1.41637	0		BID	1.24552	0		IL17A	1	0		BAK	1.36023	0
ADIPOQ	-2.79121	0		BSG	-1.15325	0		IL17D	-1.39095	0		TYK2	1.20823	0
ADM	-1.43176	0		CASP1	1.96809	0		IL17F	0	-1.18437		IFI35	1.20772	0
ADRB3	-1.35123	0		CAV1	-1.23168	0		IL1B	1.77114	0		BAX	1.19795	0
AEBP1	-1.33738	0		CBL	1.21348	0		IL6	1.68997	0		IFNGRb	1.14668	-1.11494
AGT	-1.13645	0		CCL2	1.8451	0		LTA	1.28684	0		IFNAR2	1.13022	0
AK2	1.32196	0		CCL5	2.22995	0		MMP9	-1.57322	0		DRIP150	1.10814	0
ALAD	-1.24104	0		Ccl6	-1.29837	0		NOS2	5.69462	0		PIAS1	-1.09541	0
Aldh1a7	-1.31399	0		CCR4	1.20341	0		PTGS2	1.57908	0
ALDH3A1	-1.5165	0		CCR5	2.76463	0		RGS13	-1.31609	0
ALOX5	-1.45438	0		CD14	1.26168	0		SELE	1.19272	0
ANGPT2	-1.23506	0		CD200	-1.12382	0		STAT3	1.22975	0
ANGPTL4	-1.80641	1.8298		CD4	2.71559	0		TIMP1	1.86228	0
ANXA11	-1.32543	0		CD40LG	2.66922	0		TLR4	1.12772	0
AOC3	-1.50493	0		CD44	1.20532	0		TNF	2.73149	0
APLN	-1.32987	0		Cd59a	-1.53744	0		TRAF3IP2	-1.13588	0
APOBEC3B	1.49457	0		CD86	2.37448	0		TRAF6	1.10504	0
APOC2	1.33054	0		CIITA	2.4753	0		VWF	-1.22047	0
AQP1	-1.40761	0		CSF2	1.18238	0
AQP7	-2.13642	0		CSF2RB	1.61333	0
ARF4	-1.13459	1.15766		CSK	1.14796	0
ASGR1	-1.1482	0		CTLA4	2.32873	0
ASS1	1.92573	0		CTSS	2.10516	0
AVPR1A	-1.41532	0		Cxcl15	-1.10954	0
B2M	1.15851	0		CXCR3	2.54745	0
B4GALT1	1.14741	0		CYBB	1.61882	0
BCKDHA	-1.20916	0		CYLD	1.41162	0
BCKDHB	-1.15724	0		E2F3	1.38536	-1.34271
BCL2A1	1.85912	0		EDNRA	-1.13083	0
BCL2L13	-1.1241	1.11433		EDNRB	-1.47321	1.23472
BCL3	1.57849	0		EIF2C2	1.16006	0
BGN	-1.0894	0		ENTPD1	-1.10458	1.14854
BHLHE40	1.31751	1.38633		F10	1.8717	0
BIRC2	1.50148	0		F2RL1	-1.27634	0
BIRC3	1.34428	0		FASLG	1.78646	0
BIRC5	1.65878	0		FBN1	1.16188	0
BMP4	-1.31472	0		FCGR2B	1.53194	0
BMPR1A	-1.22772	0		FCGRT	-1.25002	1.16493
BST2	1.97873	0		FOXO3	-1.31646	1.60897
BTG1	1.2532	0		HMGCR	1.19606	0
BUB1B	1.50725	0		HRH1	-1.1086	0
C10orf10	-2.29614	0		HTT	1.22307	0
C11orf82	1.41183	0		IFNG	4.99004	0
C21orf33	-1.18213	0		IFNGR2	1.14668	-1.11494
C3	1.37576	0		IKBKB	1.16787	0
CASP4	1.61829	0		IKBKE	1.65132	0
CASP6	-1.28965	0		IL10	1.22561	0
CASP7	1.27256	0		IL12B	1.80278	0
CAT	-1.33994	0		IL15RA	1.68719	0
CCL1	1.29413	0		IL16	-1.12209	0
CCL19	3.9455	0		IL17RB	1.13658	0
CCL20	2.49956	0		IL18	-1.27982	0
CCL4	1.28277	0		IL1B	1.77114	0
CCL7	2.87279	0		IL1R1	-1.12044	0
CCR8	1.75866	0		IL2RG	1.69112	0
CD247	1.22316	0		IL4R	1.08049	0
CD274	4.08176	0		IL6	1.68997	0
CD28	1.67584	0		ITGB6	1.18763	0
CD3E	2.13149	0		ITGBL1	-1.35424	0
CD40	1.5157	0		ITK	2.30501	0
CD5	2.47426	0		KIT	-1.18693	0
CD69	1.96464	0		LAT	2.48466	0
CD80	1.82789	0		LCP2	1.717	0
CD82	1.19691	0		LGALS1	1.33916	0
CD83	1.76013	0		LIF	1.14604	-1.18712
CDC25C	1.41797	0		LTA	1.28684	0
CDH13	-1.37131	0		MAP3K14	1.16836	0
CDH2	-1.40354	0		MARK2	1.157	0
CDKN2C	-1.2168	0		MGAT5	-1.07044	0
CDO1	-1.65157	1.45937		mir-15	1.53996	-1.28565
CEBPD	1.48733	0		mir-155	1.52265	0
CELF1	1.18326	0		mir-181	-1.38156	0
CFB	3.79683	0		mir-19	1.34065	0
CFD	-1.97957	0		mir-25	1.45874	0
CFLAR	1.59534	0		mir-27	1.15363	0
CH25H	1.43242	0		mir-30	1.36774	0
CHST2	-1.22205	0		MKL2	-1.22198	0
CHST4	-1.43787	0		MMP14	1.71499	0
CIB2	-1.20649	0		MMP9	-1.57322	0
CIDEC	-2.15145	0		NCF1	1.53467	0
CLDN11	-1.13528	0		NEO1	-1.24055	0
CLEC4E	5.38781	0		NFATC2	1.6483	0
CLEC5A	2.2965	0		NFKB1	1.16723	0
COL1A2	1.10967	0		NLRP3	1.36264	0
COTL1	1.39563	0		NOD1	1.44393	0
CPT1A	-1.27077	1.21081		NOD2	1.36451	0
CPT2	-1.23957	0		NOS2	5.69462	0
CRADD	-1.11364	0		NQO1	-1.25294	0
CREM	1.28005	0		NQO2	-1.2292	0
CSF1	1.30422	0		NT5E	-1.25325	0
CSF1R	1.38843	0		PDE5A	-1.16	0
CST7	4.89609	0		PDGFRA	-1.24243	0
CTNNB1	-1.16007	0		PDGFRB	-1.24195	0
CTSB	1.16396	0		PLA2G4A	1.26568	0
CTSC	1.34104	0		PLAU	1.30572	0
CTSF	-1.3184	0		PTAFR	2.11581	0
CTSZ	1.46774	0		PTEN	1.25424	1.12019
CX3CR1	1.66719	0		PTGS2	1.57908	0
CXCL10	13.0025	0		PTPN6	1.37445	0
CXCL11	5.09551	0		PTPRC	1.46666	0
CXCL13	2.87304	0		RELB	1.35335	0
CXCL16	1.6587	0		S100A4	1.52848	0
CXCL2	1.25383	0		SELE	1.19272	0
CXCL6	1.59347	0		SFTPA1	-1.13806	1.12606
CXCL9	31.0395	0		SFTPD	1.19332	0
CXCR2	-1.56038	0		SLC6A2	-1.56332	0
CYBA	1.27247	0		SOCS1	2.28143	0
CYP1A1	-8.87005	0		SPI1	1.32874	0
CYP2E1	-3.79579	0		SPP1	-1.50517	0
CYP7B1	1.41131	0		STAT1	3.52145	0
CYTH3	-1.21448	0		TFPI	-1.21438	1.24139
CYTIP	1.17363	0		TIMP1	1.86228	0
DAG1	-1.16055	0		TLR2	1.35625	0
DAXX	1.38093	0		TLR4	1.12772	0
DBI	-1.2474	0		TNFAIP8L2	1.1969	0
DBT	-1.18985	0		TNFRSF1B	1.68128	0
DCN	-1.37092	0		TNFRSF25	1.36572	0
DDX58	1.32081	0		TNFRSF4	1.65744	0
DENND4A	1.63573	-1.41177		TNFRSF9	2.10172	0
DHRS3	-1.24737	0		TNFSF15	1.17026	0
DNMT1	1.18049	0		TOP2A	2.58436	0
DPP4	-1.28085	0		TRAF3IP2	-1.13588	0
DUSP14	-1.26667	0		TRAF6	1.10504	0
DUSP2	1.42307	0		TRPM2	2.07295	0
DUSP5	1.1907	0
EBI3	1.33216	0
ECH1	-1.54447	1.20643
EDN1	-1.47315	0
EFNA1	-1.49045	0
EFNB2	-1.25142	0
EGFR	-1.16661	1.25807
EGR2	1.27721	0
EIF2AK2	1.61174	0
EMP1	-1.35656	1.32829
ENG	-1.26842	0
ENPP3	-1.57178	0
ENTPD5	-1.2069	0
ERCC1	-1.17959	0
ERG	-1.14646	0
ESM1	-1.30466	0
FABP1	-1.91075	0
FABP4	-2.47408	0
FBL	1.14528	0
FBXO32	-1.16103	0
FCER1G	1.64736	0
FCER2	-1.84623	0
FGF10	-1.22457	0
FGF18	-1.61115	0
FGF2	-1.18058	1.26643
FGFRL1	-1.1768	0
FMO1	-1.3621	0
FN1	-1.20424	0
FNBP1	1.28956	0
FOXO4	-1.17501	0
FPR1	-1.35182	0
FUT4	1.17408	0
GAB1	-1.14508	0
GBP2	8.35038	0
Gbp2	3.76324	0
Gbp4	3.70869	0
Gbp6 (includes others)	5.36036	0
GCLM	-1.13442	0
GHR	-1.21136	0
GNAI1	-1.13627	0
GNB4	1.19858	0
GNL1	1.17783	0
GOSR2	-1.07213	0
GPD1	-1.43877	0
GPR126	-1.21986	0
GPR176	1.2789	0
GRIA1	-1.39392	0
GRN	1.34211	0
Gsta4	-1.2216	0
GSTM2	-1.44303	0
GSTT1	-1.33617	1.24929
GUSB	1.20684	0
H2-Q4	2.37027	0
HAPLN1	-1.20888	0
HERC1	1.13597	0
HES1	-1.41787	0
HEXB	1.21327	0
HIF1A	1.4801	0
HIPK3	-1.09688	0
HIVEP1	1.05151	0
HK2	1.59221	0
HK3	2.42844	0
HLA-B	2.4293	0
HLA-C	1.96513	0
HLA-DRA	1.54755	0
HLA-E	1.97411	0
HLA-F	1.95855	0
HMGN2	1.13069	0
HPGD	-1.26197	0
HPGDS	2.02734	0
HPRT1	1.11331	0
HSD11B1	-1.7201	1.62243
HSD3B2	-1.37643	0
ID1	-1.32573	1.52102
IDH2	-1.12023	0
IDO1	7.38786	0
Ifi204 (includes others)	3.16822	0
IFIH1	1.42559	0
IFIT1B	2.64285	0
IFNAR2	1.13022	0
IGFBP5	-1.45234	0
IGFBP6	-1.6314	0
IL10RA	1.94366	0
IL17RD	-1.32829	0
IL18BP	2.37911	0
IL1RN	1.76249	0
IL21	1.72741	0
IL21R	2.0487	0
IL2RA	2.10654	0
INHBA	2.65419	0
Ins1	-1.18761	0
IRF1	2.15607	0
IRF5	1.55948	0
IRF7	3.87363	0
IRF8	1.93997	0
IRG1	12.407	0
ISG15	1.83698	0
ITGA4	1.51182	0
ITGAL	1.85342	0
ITGAM	1.52857	0
ITGB2	1.67125	0
ITGB7	1.62121	0
KCNJ1	-1.20898	0
KDR	-1.22311	0
KIF20A	1.54875	0
KITLG	-1.19014	0
KLF10	-1.21799	1.47566
KLF7	-1.24565	1.27551
KRT23	-1.43147	0
KYNU	2.11125	0
LAMP3	-1.19074	0
LCAT	1.41283	0
LCN2	1.57208	0
LEP	-1.4497	0
LGALS12	-1.94478	0
LITAF	1.21447	0
LOC653486/SCGB1C1	-2.26635	0
LOX	-1.3931	1.53345
LPL	-1.51074	0
LRRC8C	1.17202	0
LTB	1.56869	0
LXN	-1.3478	0
LYVE1	-1.50598	1.46093
MAN1C1	-1.17027	0
MAP2K3	-1.12611	1.17605
MAP4K4	1.11913	-1.13163
MAPKAP1	-1.09532	0
MARCKSL1	1.64318	0
MCL1	1.1982	0
MCM3	1.29934	0
MEFV	1.53845	0
MEOX1	-1.21727	0
MEOX2	-1.34623	0
MMP13	1.72265	0
MMP16	-1.1616	0
MMP28	-1.23436	0
MMP7	-1.30779	1.20661
MMP8	-1.4806	0
MPC1	-1.20232	0
MSR1	2.20857	0
MUC4	1.41354	0
MVP	1.1754	0
MYO9B	1.25607	0
NAGLU	1.17346	0
NAIP	1.35217	0
NAMPT	1.85962	0
NCAM1	-1.2383	0
NCF2	1.18251	0
NCOA2	1.04382	0
NEDD9	1.06018	-1.08634
NFATC1	1.19873	0
NFKB2	1.49524	0
NFKBIA	1.57569	0
NFKBIE	2.08441	0
NFKBIZ	1.47582	-1.14966
NFRKB	1.12259	0
NME3	-1.40308	1.1811
NNMT	-1.17079	0
NPM3	1.1624	0
NPPA	-2.52311	0
Nppb	-1.19568	0
NR4A1	1.53003	0
NR4A3	2.43264	0
NRP1	-1.20246	0
NTN1	-1.12448	0
NUAK1	-1.29277	0
NUAK2	1.50439	0
OAS1	3.54846	0
OAS2	3.12968	0
OAS3	2.82167	0
OASL	1.91803	0
OCLN	-1.28928	0
OGN	-1.29868	1.20037
OLFML2B	-1.16621	0
OLR1	-1.37483	0
P2RY6	1.39655	0
PAFAH2	-1.13648	0
PC	-1.2927	0
PCBP2	-1.10259	0
PCDH7	-1.14552	0
PCK1	-2.16455	0
PCK2	-1.1505	0
PCP4	-1.33665	0
PCSK6	-1.30199	0
PDCD1	1.63368	0
PDE2A	-1.11123	0
PDE8B	-1.22118	0
PDGFA	-1.1601	0
PDPN	1.27914	-1.21576
PDZD2	-1.24366	0
PECAM1	-1.09494	0
PENK	-1.32253	0
PIGR	1.57045	0
PKMYT1	1.18255	0
PLA2G16	1.64003	0
PLA2G5	1.25514	0
PLAUR	1.26935	0
PLIN1	-1.88387	0
PLIN4	-1.43678	0
PLK3	1.41598	0
PLSCR1	-1.22932	0
PML	1.39502	0
PPAP2A	-1.28862	1.24745
PPARA	-1.218	0
PPARD	-1.08526	0
PPARG	-1.2661	0
PPARGC1A	-1.32572	0
PPP1R3C	-1.3268	0
PRKCD	1.25213	0
PRSS23	-1.18608	0
PSMA2	1.11613	0
PSMB10	1.65716	0
PSMB8	3.07458	0
PSMB9	2.38322	0
PSME1	1.50337	0
PSME2	1.5185	0
PXMP2	-1.21596	0
PYCARD	1.34691	0
RAB32	1.39027	0
RARRES2	-1.21357	0
RASD1	-1.39376	0
RCAN1	1.19322	0
RCN3	-1.21924	1.2203
REL	1.19763	0
RETN	-1.84167	0
RFTN1	1.25649	0
RFX5	1.26278	0
RGS1	5.00262	0
RGS14	1.23902	0
RGS16	1.7834	0
RGS2	-1.26509	0
RGS4	-1.2689	0
RGS5	-1.47717	0
RGS7	-1.40146	0
RIPK1	1.26091	0
RIPK2	1.27897	0
RNASE2	-1.85606	0
RNASE4	-1.29423	0
RND3	1.19779	-1.21642
RNF149	1.52951	0
ROBO1	-1.26077	1.1568
RRM2	1.97432	0
RUNX2	1.3025	0
S100A8	-1.61625	0
SAA2	24.6572	0
SAMD4A	-1.21596	0
SCNN1A	-1.21898	0
SCNN1B	-1.36512	0
SCNN1G	-1.28622	1.21064
SCUBE1	-1.3367	0
SCUBE2	-1.45718	1.33076
SDC2	-1.32432	0
SELPLG	1.32362	0
SEMA3C	-1.4803	1.23061
SEPP1	-1.21199	0
SERPINB9	1.2126	0
SERPINE2	-1.18457	0
SERPINF1	-1.48554	0
SHH	-1.12582	0
SLC14A1	-1.19017	0
SLC1A2	1.90719	0
SLC1A3	-1.15413	0
SLC1A4	-1.20017	0
SLC20A1	1.48059	0
SLC2A6	1.81785	0
SLC5A8	-1.35737	0
SLC7A8	1.6695	0
Slco1a4	-1.2614	0
SLFN12L	1.7983	0
SMAD3	1.08517	0
SMPD1	-1.24524	0
SMPD2	-1.28558	0
SMPDL3A	-1.28514	1.17565
SMURF1	1.15158	0
SMURF2	-1.5902	1.4579
SNCG	-1.32772	0
SND1	1.12931	0
SOCS3	1.36092	0
SOD1	-1.33275	1.18989
SP1	-1.11503	0
SP3	-1.11007	0
SPHK1	-1.20089	0
SQSTM1	-1.07467	0
ST3GAL5	-1.11011	0
ST3GAL6	-1.2744	0
ST6GAL1	-1.185	0
STARD3	1.16175	0
STAT4	1.47908	0
STEAP4	1.43306	0
STMN1	1.11103	-1.15989
SULT2A1	-1.15202	0
SYTL1	1.11346	0
TAP1	3.70688	0
TAPBP	1.50214	0
TBX21	2.19596	0
TBXAS1	1.48736	0
TDRD7	1.17348	0
TEK	-1.26948	0
TF	-1.22241	0
Tgtp1/Tgtp2	4.94479	0
THY1	2.03944	0
TIMP2	-1.25754	0
TIMP4	-1.34599	0
TJP1	-1.15956	0
TLR7	1.37999	0
TLR8	1.26511	0
TM4SF1	-1.21457	0
TNF	2.73149	0
TNFAIP2	2.31578	0
TNFAIP3	1.69066	0
TNFAIP6	1.48779	0
TNFAIP8	1.33171	0
TNFRSF11A	1.29576	-1.19131
TNFRSF18	1.40757	0
TNFSF10	1.19634	0
TNFSF13B	1.38676	0
TNIP1	1.38615	0
TNN	-1.20987	0
TPD52L2	-1.14449	1.13223
TPT1	-1.05569	0
TRADD	1.12043	0
TRAF1	1.181	0
TRAF2	1.20679	0
TRAF3	1.40062	0
TRAFD1	1.72067	0
TREM2	1.45768	0
TWIST2	-1.16526	0
TXNIP	-1.22984	1.1361
TYK2	1.20823	0
UBD	3.86898	0
UBE2H	-1.12219	0
UCP1	-2.80802	0
VASP	1.22798	0
VCAM1	1.57014	0
VIPR2	-1.43654	0
WHSC1	1.36272	0
WISP1	-1.15156	0
WLS	-1.11851	0
WNT5A	-1.1385	0
WNT7A	-1.35172	0
WTAP	1.22492	0
ZC3H12A	1.42226	0
ZNF365	-1.14012	0
